# Supplementary material for: A Neural Network-Based Optimal Spatial Filter Design Method for Motor Imagery Classification
Source: PLoS One. 2015 May 1;10(5):e0125039. doi: 10.1371/journal.pone.0125039 (PMC4416937; doi:10.1371/journal.pone.0125039)
Supplement: S1 Code — See README and specific help texts of the supplied files. (M) [file pone.0125039.s002.m]

%README____________________________________________________________________
% This file contains basic functions for running Spatial Filter Network SFN algorithm.
% file includes the following '.m' files:
% 
% SFN_demo.m: 	a demo script calling toy data generation, SFN training and SFN classification functions.
% genToyData.m:	genToyData function generates artificial epochs. 
% SFN_train_LM:	creates a SFN network and train with the Levenberg-Marquardt algorithm
% SFN_train_BP:	create a SFN network and train with the Back propagation algorithm
% SFN_test:	Classify input data with SFN and generate outputs.
% 
% DATE:    02.10.2014
% AUTHOR:  Ayhan Yuksel 
% Contact: yukselay@itu.edu.tr, ayhanyks@yahoo.com


%SFN_demo.m______________________________________________________________________


%SFN_demo calls toy data generation function and SFN train & test
%functions. Edit SFN_demo for running the algorithms with different parameters.
%DATE:  02.10.2014
%AUTHOR:  Ayhan Yuksel
%Contact: yukselay@itu.edu.tr, ayhanyks@yahoo.com

% % Copyright (c) 2014, Yuksel A.
% % All rights reserved.
% % 
% % Redistribution and use in source and binary forms, with or without
% % modification, are permitted provided that the following conditions are
% % met:
% % 
% %     * Redistributions of source code must retain the above copyright
% %       notice, this list of conditions and the following disclaimer.
% %     * Redistributions in binary form must reproduce the above copyright
% %       notice, this list of conditions and the following disclaimer in
% %       the documentation and/or other materials provided with the distribution
% % 
% % THIS SOFTWARE IS PROVIDED BY THE COPYRIGHT HOLDERS AND CONTRIBUTORS "AS IS"
% % AND ANY EXPRESS OR IMPLIED WARRANTIES, INCLUDING, BUT NOT LIMITED TO, THE
% % IMPLIED WARRANTIES OF MERCHANTABILITY AND FITNESS FOR A PARTICULAR PURPOSE
% % ARE DISCLAIMED. IN NO EVENT SHALL THE COPYRIGHT OWNER OR CONTRIBUTORS BE
% % LIABLE FOR ANY DIRECT, INDIRECT, INCIDENTAL, SPECIAL, EXEMPLARY, OR
% % CONSEQUENTIAL DAMAGES (INCLUDING, BUT NOT LIMITED TO, PROCUREMENT OF
% % SUBSTITUTE GOODS OR SERVICES; LOSS OF USE, DATA, OR PROFITS; OR BUSINESS
% % INTERRUPTION) HOWEVER CAUSED AND ON ANY THEORY OF LIABILITY, WHETHER IN
% % CONTRACT, STRICT LIABILITY, OR TORT (INCLUDING NEGLIGENCE OR OTHERWISE)
% % ARISING IN ANY WAY OUT OF THE USE OF THIS SOFTWARE, EVEN IF ADVISED OF THE
% % POSSIBILITY OF SUCH DAMAGE.


% toy data properties:
K=100;%number of epochs
N=2;  %channels in an epoch
T=100;%samples in an epoch
C=2;  %number of classes in the data set (Labels: 1,2,...C)

%covariances may be given as input:
cov{1}=[2,1;1,2];
cov{2}=[2,-1;-1,2];

[DATA LBL]=genToyData(K,N,T,C,'covariances',cov);


%generate train and test sets:
rprm=randperm(K);

TR_K=fix(K/2); %half of the data is training data
TR_IDX=rprm(1:TR_K);
TS_IDX=rprm(TR_K+1 : end);

TR_EP=DATA(TR_IDX);
TR_LB=LBL(TR_IDX);

TS_EP=DATA(TS_IDX);
TS_LB=LBL(TS_IDX);

%plot the data if its in two dimension:

if(N==2)
   figure;
   colormap(lines(C))
   for k=1:K
       epdt=DATA{k};
       fdt(k,:)=log(var(epdt));
   end
   scatter(fdt(:,1),fdt(:,2),25,LBL);
   title('(var(log)) feature of original data (Train+Test)');
   xlabel('f_1');
   ylabel('f_2');
end


%run SFN 
EMIN=1e-2;      %minimum error to stop iterating
ITRMAX=4000;     %maximum iteration
M=2;            %hidden network size. 

%levenberg-marquardt training:
SFN=SFN_train_LM(TR_EP,TR_LB,'EMIN',EMIN,'ITRMAX',ITRMAX,'M',M,'dbg',1);

%back propagation training:
% SFN=SFN_train_BP(TR_EP,TR_LB,'EMIN',EMIN,'ITRMAX',ITRMAX,'M',M,'dbg',1,'mu',1e-3);

%classify data
[Y1,F]=SFN_test(SFN,TS_EP);

%generate desicion table:
dtable=zeros(C,C);
for k=1:numel(Y1)
    y0=TS_LB(k);
    y1=Y1(k);
    dtable(y0,y1)=dtable(y0,y1)+1;
end

%calculate accuracy:
acc=100*trace(dtable)/sum(sum(dtable));
disp(sprintf('acc tst=%0.3f', acc));


%plot the spatially filtered data and class borders (if its in two dimension, if M==2):
if(M==2)
   figure;
   colormap(lines(C))
   scatter(F(:,1),F(:,2),25,TS_LB);
   
  
    hold on
    %plot the class border(s)
    
    xmin=min(F(:,1));
    ymin=min(F(:,2));
    xmax=max(F(:,1));
    ymax=max(F(:,2));
    
    V=SFN.V;
    b=SFN.b;
    O=size(SFN.V,2);
    
    for o=1:O

        x1=xmin;
        y1=-(V(1,o)*xmin + b(o))/V(2,o);


        x2=xmax;
        y2=-(V(1,o)*xmax + b(o))/V(2,o);

        hold on;
        plot([x1,x2],[y1,y2],'lineStyle','-.','Color',[0,0,0],'LineWidth',2);
    end

    title('(var(log)) feature of  spatailly filtered data with SFN (Test)');
    xlabel('f_1');
    ylabel('f_2');
   
    hold off;
    
end
%
%
%
%
%
%
%


%genToyData.m______________________________________________________________________


%[EPOCHES, LABELS,COV]=genToyData(K,N,T,C,varargin)
%genToyData function generates artificial epochs. 
%input arguments:
%K: number of epochs (positive integer)
%N: number of channels (positive integer)
%T: number of samples in one epoch (positive integer)
%C: number of classes (different covariance matrices) in the training set (positive integer)
%optional input argument(s):
%'Covariances', COV: covariance matrices of each class. (cell array) If this
%  parameter is not defined, covariance matrices are selected randomly 
%
%Output arguments:
%EPOCHES: generated epoches (cell array with K cells)
%LABELS: class label of generated epoches (array with K elements)
%COV: covariance matrices (cell array with C cells)
%DATE:  02.10.2014
%AUTHOR:  Ayhan Yuksel
%Contact: yukselay@itu.edu.tr, ayhanyks@yahoo.com

% % Copyright (c) 2014, Yuksel A.
% % All rights reserved.
% % 
% % Redistribution and use in source and binary forms, with or without
% % modification, are permitted provided that the following conditions are
% % met:
% % 
% %     * Redistributions of source code must retain the above copyright
% %       notice, this list of conditions and the following disclaimer.
% %     * Redistributions in binary form must reproduce the above copyright
% %       notice, this list of conditions and the following disclaimer in
% %       the documentation and/or other materials provided with the distribution
% % 
% % THIS SOFTWARE IS PROVIDED BY THE COPYRIGHT HOLDERS AND CONTRIBUTORS "AS IS"
% % AND ANY EXPRESS OR IMPLIED WARRANTIES, INCLUDING, BUT NOT LIMITED TO, THE
% % IMPLIED WARRANTIES OF MERCHANTABILITY AND FITNESS FOR A PARTICULAR PURPOSE
% % ARE DISCLAIMED. IN NO EVENT SHALL THE COPYRIGHT OWNER OR CONTRIBUTORS BE
% % LIABLE FOR ANY DIRECT, INDIRECT, INCIDENTAL, SPECIAL, EXEMPLARY, OR
% % CONSEQUENTIAL DAMAGES (INCLUDING, BUT NOT LIMITED TO, PROCUREMENT OF
% % SUBSTITUTE GOODS OR SERVICES; LOSS OF USE, DATA, OR PROFITS; OR BUSINESS
% % INTERRUPTION) HOWEVER CAUSED AND ON ANY THEORY OF LIABILITY, WHETHER IN
% % CONTRACT, STRICT LIABILITY, OR TORT (INCLUDING NEGLIGENCE OR OTHERWISE)
% % ARISING IN ANY WAY OUT OF THE USE OF THIS SOFTWARE, EVEN IF ADVISED OF THE
% % POSSIBILITY OF SUCH DAMAGE.

function [EPOCHES, LABELS,COV]=genToyData(K,N,T,C,varargin)

nVarargs = length(varargin);
for k = 1:2:nVarargs
    str=varargin{k};
    if(strcmpi(str,'Covariances'))
        COV=varargin{k+1};        
    else
        fprintf('%s could not recognized\n',varargin{k});
    end
end

%generate epoch labels
clsid=1:C;
LABELS=randi(C,K,1);


%generate random covariance matrices (spd matrices) spesific to each class:

if(~exist('COV','var'))
    for c=1:C
        d=rand(N,1)+0.01;    % positive diagonal matrice , eigenvalues
        W=randn(N,N);        % eigen vectors
        COV{c}=W'*diag(d)*W; % covariance matrices
    end
end

%generate epochs (NxT)
mu=zeros(1,N);
for k=1:K
    c=LABELS(k);
    EPOCHES{k}=mvnrnd(mu, COV{c},T);
end
%
%
%
%
%
%
%


%SFN_train_LM.m__________________________________________________________________

%function SFNNET=SFN_train_LM(TREP,TRLB,varargin)
%create a SFN network and train with the Levenberg-Marquardt algorithm
%
%INPUTS:
%TREP: train set epochs (cell array)
%TRLB: train set labels (array)
%
%Optional arguments:
%'M', M:  number of neurons in hidden layer. (default: equals to number of
%classs)
%'EMIN', EMIN : error value for terminating the training (default: 1e-1)
%'ITRMAX', ITRMAX : maximum number of iterations for terminating the training (default: 1000)
%'mu',mu : initial combination coefficient for LM method. (default: 100)
%'beta', beta: mu multiplier/divider  for LM method (default: 2)
%'W',W : initial spatial filter layer matrix (defaullt: randomly generated)
%'V',V : initial classifier layer matrix (defaullt: randomly generated)
%'b',b : initial classifier layer bias vector (defaullt: randomly generated)
%'dbg',dbg :debug level (verbosity) (default: 0, no verbosity)
%
%
%OUTPUTS:
%SFNNET: structure holding the following elements:
%.W: spatial filter layer weight matrix
%.V: classifier layer weight matrix
%.b: classifier layer biases
%.lastErr: final error value of the network at the end of the training.
%.itr: final iteration value of the network at the end of the training.
%.mu:  final combination coefficient value at the end of the training.
%.CLS: set of class labels 
%DATE:  02.10.2014
%AUTHOR:  Ayhan Yuksel
%Contact: yukselay@itu.edu.tr, ayhanyks@yahoo.com


% % Copyright (c) 2014, Yuksel A.
% % All rights reserved.
% % 
% % Redistribution and use in source and binary forms, with or without
% % modification, are permitted provided that the following conditions are
% % met:
% % 
% %     * Redistributions of source code must retain the above copyright
% %       notice, this list of conditions and the following disclaimer.
% %     * Redistributions in binary form must reproduce the above copyright
% %       notice, this list of conditions and the following disclaimer in
% %       the documentation and/or other materials provided with the distribution
% % 
% % THIS SOFTWARE IS PROVIDED BY THE COPYRIGHT HOLDERS AND CONTRIBUTORS "AS IS"
% % AND ANY EXPRESS OR IMPLIED WARRANTIES, INCLUDING, BUT NOT LIMITED TO, THE
% % IMPLIED WARRANTIES OF MERCHANTABILITY AND FITNESS FOR A PARTICULAR PURPOSE
% % ARE DISCLAIMED. IN NO EVENT SHALL THE COPYRIGHT OWNER OR CONTRIBUTORS BE
% % LIABLE FOR ANY DIRECT, INDIRECT, INCIDENTAL, SPECIAL, EXEMPLARY, OR
% % CONSEQUENTIAL DAMAGES (INCLUDING, BUT NOT LIMITED TO, PROCUREMENT OF
% % SUBSTITUTE GOODS OR SERVICES; LOSS OF USE, DATA, OR PROFITS; OR BUSINESS
% % INTERRUPTION) HOWEVER CAUSED AND ON ANY THEORY OF LIABILITY, WHETHER IN
% % CONTRACT, STRICT LIABILITY, OR TORT (INCLUDING NEGLIGENCE OR OTHERWISE)
% % ARISING IN ANY WAY OUT OF THE USE OF THIS SOFTWARE, EVEN IF ADVISED OF THE
% % POSSIBILITY OF SUCH DAMAGE.


function SFNNET=SFN_train_LM(TREP,TRLB,varargin)


K=numel(TREP);                      %number of epochs in training set
N=size(TREP{1},2);                  %number of channels, number of input neurons
T=size(TREP{1},1);                  %number of samples in an epoch

CLSLB=unique(TRLB);           %class labels
C=numel(CLSLB);              %number of classes in the trainin set

%number of output neurons
if(C==2)
    O=1;
    %create desired output vectors
    for k=1:K
     cls=TRLB(k);   
     if(cls==CLSLB(1))
         DSR(k,1)=1;
     else
         DSR(k,1)=-1;
     end
    end
else
    O=C;
    %create desired output vectors
    DSR=-ones(K,O);
    for k=1:K
        cls=TRLB(k);
        cx=find(CLSLB==cls);
        DSR(k,cx)=1;
    end

end


%defult params
EMIN=1e-1;      %maximum acceptable error
ITRMAX=1000;    %maximum number of iteration
M=C;          %number of neurons in hidden layer.
beta=2;
mu=100;
dbg=0;         %verbosity
%Network weights W V and b 
  


%read varargin

nVarargs = length(varargin);
for k = 1:2:nVarargs
    str=varargin{k};
    if(strcmpi(str,'M'))
        M=varargin{k+1};
    elseif(strcmpi(str,'EMAX'))
        EMIN=varargin{k+1};
    elseif(strcmpi(str,'ITRMAX'))
        ITRMAX=varargin{k+1};  
    elseif(strcmpi(str,'mu'))
        mu=varargin{k+1}; 
    elseif(strcmpi(str,'beta'))
        beta=varargin{k+1};
    
    %network weight may be given as a parameter
    elseif(strcmpi(str,'W'))
        W=varargin{k+1};
    elseif(strcmpi(str,'V'))
        V=varargin{k+1};    
    elseif(strcmpi(str,'b'))
        b=varargin{k+1};
    elseif(strcmpi(str,'dbg'))  
        dbg=varargin{k+1};        
    else
        fprintf('%s could not recognized\n',varargin{k});
    end
end


if(~exist('W'))
    W=randn(N,M)/10;
end
if(~exist('V'))
    V=randn(M,O)/10;
end
if(~exist('b'))
    b=randn(O,1)/10;  
end


ME=EMIN;    %mean error
itr=0;      %iteration counter


E=zeros(K*O,1); %error of each output for each epoch
ME_=ME;  %previous error value.


while(ME_>=EMIN && itr<ITRMAX)
    itr=itr+1;
    
    JM=zeros(O, M*O + O+N*M);
    
    wl=sqrt(diag(W'*W));
    wlx=ones(N,1)*wl';
    
    
    for k=1:K
        
        % forward net:
        X=TREP{k}';
        y=(W./wlx)'*X;
        v=var(y')';
        f=log(v);
        z=V'*f+b;
        Phi=tanh(z);
        
        % backward net:
        dPhiZ=1-(Phi).^2;
        dzV=f;
        dzf=V;
        dfy=(1./v)*ones(1,T)*(2/T).*(y);
        dzb=ones(O,1);
        
        
        rown=(k-1)*O+1;
        coln=1;
        
        E(rown:rown+O-1)= DSR(k,:)'-Phi;
        dPhiZDiag=diag(dPhiZ);
        for m=1:M
            JM(rown:rown+O-1,(m-1)*O+1:m*O)= -1*dPhiZDiag*dzV(m);
        end
        coln=coln+M*O;
        
        JM(rown:rown+O-1,coln:coln+O-1)=diag((-1*dPhiZ));
        
        coln=coln+O;
        
        for m=1:M
            dyw=(X*wl(m)-W(:,m)*y(m,:))/(wl(m)^2);  
            DFYW(:,m)=dyw*dfy(m,:)';                
        end
        
        DPhiZf=(-1*ones(M,1)*dPhiZ').*dzf;
        
        for m=1:M
            JM(rown:rown+O-1,coln:coln+N-1)=(DFYW(:,m)*DPhiZf(m,:))';
            coln=coln+N;
        end
        
        
    end
    
    
    
    

    ME=mean(E.*E);  %calculate mean error
    
    if(ME_<ME && itr>1)
        mu=mu*beta;
        W=W_;
        V=V_;
        b=b_;
        
        if(dbg>0)
            disp(sprintf('ens=%d u=%d %0.8f, %0.8f',itr, mu, ME_, ME)); 
        end
        
    else
        
        W_=W;
        V_=V;
        b_=b;
        
%         WG=W;
%         VG=V;
%         bG=b;
%         
        mu=mu/beta;
        
        if(dbg>0)
            disp(sprintf('ens=%d u=%d %0.8f, %0.8f *',itr, mu, ME_, ME));
        end
        
        ME_=mean(E.*E);    
    end
    
    
    
     if(itr<ITRMAX)  %update, if this is not the last iteration
        HS1=JM'*JM;
        NN=size(HS1,1);
        DWW=inv(HS1+mu*eye(NN))*JM'* E;


        coln=1;
        DV=reshape(DWW(coln:coln+M*O-1),O,M)';

        coln=coln+M*O;
        DB=reshape(DWW(coln:coln+O-1),O,1);

        coln=coln+O;
        DW=reshape(DWW(coln:coln+N*M-1),N,M);
        coln=coln+N*M;


        %update the network
        V=V-DV;
        b=b-DB;
        W=W-DW;
     end
    
end

%revert to last known 'good' weights
% W=WG;
% V=VG;
% b=bG;

SFNNET.W=W;
SFNNET.V=V;
SFNNET.b=b;

SFNNET.lastErr=ME_;
SFNNET.itr=itr;
SFNNET.mu=mu;
SFNNET.CLS=unique(TRLB);
%
%
%
%

%SFN_train_BP.m_________________________________________________________________________

%function SFNNET=SFN_train_LM(TREP,TRLB,varargin)
%create a SFN network and train with the Back propagation algorithm
%
%INPUTS:
%TREP: train set epochs (cell array)
%TRLB: train set labels (array)
%
%Optional arguments:
%'M', M:  number of neurons in hidden layer. (default: equals to number of
%classs)
%'EMIN', EMIN : error value for terminating the training (default: 1e-1)
%'ITRMAX', ITRMAX : maximum number of iterations for terminating the training (default: 1000)
%'mu',mu : learning rate of the algorithm. (default: 1e-3)
%'W',W : initial spatial filter layer matrix (defaullt: randomly generated)
%'V',V : initial classifier layer matrix (defaullt: randomly generated)
%'b',b : initial classifier layer bias vector (defaullt: randomly generated)
%'dbg',dbg :debug level (verbosity) (default: 0, no verbosity)
%
%
%OUTPUTS:
%SFNNET: structure holding the following elements:
%.W: spatial filter layer weight matrix
%.V: classifier layer weight matrix
%.b: classifier layer biases
%.lastErr: final error value of the network at the end of the training.
%.itr: final iteration value of the network at the end of the training.
%.mu:  final combination coefficient value at the end of the training.
%.CLS: set of class labels 
%DATE:  02.10.2014
%AUTHOR:  Ayhan Yuksel
%Contact: yukselay@itu.edu.tr, ayhanyks@yahoo.com

% % Copyright (c) 2014, Yuksel A.
% % All rights reserved.
% % 
% % Redistribution and use in source and binary forms, with or without
% % modification, are permitted provided that the following conditions are
% % met:
% % 
% %     * Redistributions of source code must retain the above copyright
% %       notice, this list of conditions and the following disclaimer.
% %     * Redistributions in binary form must reproduce the above copyright
% %       notice, this list of conditions and the following disclaimer in
% %       the documentation and/or other materials provided with the distribution
% % 
% % THIS SOFTWARE IS PROVIDED BY THE COPYRIGHT HOLDERS AND CONTRIBUTORS "AS IS"
% % AND ANY EXPRESS OR IMPLIED WARRANTIES, INCLUDING, BUT NOT LIMITED TO, THE
% % IMPLIED WARRANTIES OF MERCHANTABILITY AND FITNESS FOR A PARTICULAR PURPOSE
% % ARE DISCLAIMED. IN NO EVENT SHALL THE COPYRIGHT OWNER OR CONTRIBUTORS BE
% % LIABLE FOR ANY DIRECT, INDIRECT, INCIDENTAL, SPECIAL, EXEMPLARY, OR
% % CONSEQUENTIAL DAMAGES (INCLUDING, BUT NOT LIMITED TO, PROCUREMENT OF
% % SUBSTITUTE GOODS OR SERVICES; LOSS OF USE, DATA, OR PROFITS; OR BUSINESS
% % INTERRUPTION) HOWEVER CAUSED AND ON ANY THEORY OF LIABILITY, WHETHER IN
% % CONTRACT, STRICT LIABILITY, OR TORT (INCLUDING NEGLIGENCE OR OTHERWISE)
% % ARISING IN ANY WAY OUT OF THE USE OF THIS SOFTWARE, EVEN IF ADVISED OF THE
% % POSSIBILITY OF SUCH DAMAGE.

function SFNNET=SFN_train_BP(TREP,TRLB,varargin)


K=numel(TREP);                      %number of epochs in training set
N=size(TREP{1},2);                  %number of channels, number of input neurons
T=size(TREP{1},1);                  %number of samples in an epoch

CLSLB=unique(TRLB);           %class labels
C=numel(CLSLB);              %number of classes in the trainin set

%number of output neurons
if(C==2)
    O=1;
    %create desired output vectors
    for k=1:K
     cls=TRLB(k);   
     if(cls==CLSLB(1))
         DSR(k,1)=1;
     else
         DSR(k,1)=-1;
     end
    end
else
    O=C;
    %create desired output vectors
    DSR=-ones(K,O);
    for k=1:K
        cls=TRLB(k);
        cx=find(CLSLB==cls);
        DSR(k,cx)=1;
    end

end


%defult params
EMIN=1e-1;      %maximum acceptable error
ITRMAX=1000;    %maximum number of iteration
M=C;          %number of neurons in hidden layer.
mu=1e-3;
dbg=0;         %verbosity

%Network weights W V and b 
  


%read varargin

nVarargs = length(varargin);
for k = 1:2:nVarargs
    str=varargin{k};
    if(strcmpi(str,'M'))
        M=varargin{k+1};
    elseif(strcmpi(str,'EMAX'))
        EMIN=varargin{k+1};
    elseif(strcmpi(str,'ITRMAX'))
        ITRMAX=varargin{k+1};  
    elseif(strcmpi(str,'mu'))
        mu=varargin{k+1}; 

    %network weight may be given as a parameter
    elseif(strcmpi(str,'W'))
        W=varargin{k+1};
    elseif(strcmpi(str,'V'))
        V=varargin{k+1};    
    elseif(strcmpi(str,'b'))
        b=varargin{k+1};
 
        
    elseif(strcmpi(str,'dbg'))  
        dbg=varargin{k+1};
        
    else
        fprintf('%s could not recognized\n',varargin{k});
    end
end


if(~exist('W'))
    W=randn(N,M)/10;
end
if(~exist('V'))
    V=randn(M,O)/10;
end
if(~exist('b'))
    b=randn(O,1)/10;  
end


ME=EMIN;    %mean error
itr=0;      %iteration counter


E=zeros(K*O,1); %error of each output for each epoch


while(ME>=EMIN && itr<ITRMAX)
    itr=itr+1;
    
    
    wl=sqrt(diag(W'*W));
    wlx=ones(N,1)*wl';
    
    for k=1:K
        
        % forward net:
        X=TREP{k}';
        y=(W./wlx)'*X;
        v=var(y')';
        f=log(v);
        z=V'*f+b;
        Phi=tanh(z);
        
        % backward net:
        E(k)= 0.5*(DSR(k,:)'-Phi)'*(DSR(k,:)'-Phi);
        dephi=Phi-DSR(k,:)';
        dPhiZ=1-(Phi).^2;
        dzV=f;
        dzf=V;
        dfy=(1./v)*ones(1,T)*(2/T).*(y);
        dzb=ones(O,1);
        
        
        
        DV=((dephi.*dPhiZ)*dzV')';
        
        
        DB=dephi.*dPhiZ.*dzb;
        
        for m=1:M
            dyw=(X*wl(m)-W(:,m)*y(m,:))/(wl(m)^2);  
            DFYW(:,m)=dyw*dfy(m,:)';
        end
        
               
        DW=ones(N,1)*(V*(dephi.*dPhiZ))'.*DFYW;
        

        b=b-mu*DB;
        V=V-mu*DV;
        W=W-mu*DW;
 
        
        
    end
    
    ME=mean(E);
    errval(itr)=ME;
    
    if(dbg>0)
        disp(sprintf('ens=%d %0.4f', itr, ME));
    end
    
end

SFNNET.W=W;
SFNNET.V=V;
SFNNET.b=b;

SFNNET.lastErr=ME;
SFNNET.itr=itr;
SFNNET.mu=mu;
SFNNET.CLS=CLSLB;

%
%
%
%
%
%
%


%SFN_test.m___________________________________________________________

%function [OUT F]=SFN_test(SFN,INP)
%Classify input data with SFN and generate outputs.
%
%INPUTS:
%
%SFN: trained SFN network. (See SFN_train_LM or SFN_train_BP)
%INP: input epochs to be classified. (cell array with K elements)
%
%
%OUTPUTS:
%OUT: class labels of input data (array vector)
%F: output of first layer (log-variance features) to be classified with
%classifier layer. (KxM matrix)
%DATE:  02.10.2014
%AUTHOR:  Ayhan Yuksel 
%Contact: yukselay@itu.edu.tr, ayhanyks@yahoo.com

% % Copyright (c) 2014, Yuksel A.
% % All rights reserved.
% % 
% % Redistribution and use in source and binary forms, with or without
% % modification, are permitted provided that the following conditions are
% % met:
% % 
% %     * Redistributions of source code must retain the above copyright
% %       notice, this list of conditions and the following disclaimer.
% %     * Redistributions in binary form must reproduce the above copyright
% %       notice, this list of conditions and the following disclaimer in
% %       the documentation and/or other materials provided with the distribution
% % 
% % THIS SOFTWARE IS PROVIDED BY THE COPYRIGHT HOLDERS AND CONTRIBUTORS "AS IS"
% % AND ANY EXPRESS OR IMPLIED WARRANTIES, INCLUDING, BUT NOT LIMITED TO, THE
% % IMPLIED WARRANTIES OF MERCHANTABILITY AND FITNESS FOR A PARTICULAR PURPOSE
% % ARE DISCLAIMED. IN NO EVENT SHALL THE COPYRIGHT OWNER OR CONTRIBUTORS BE
% % LIABLE FOR ANY DIRECT, INDIRECT, INCIDENTAL, SPECIAL, EXEMPLARY, OR
% % CONSEQUENTIAL DAMAGES (INCLUDING, BUT NOT LIMITED TO, PROCUREMENT OF
% % SUBSTITUTE GOODS OR SERVICES; LOSS OF USE, DATA, OR PROFITS; OR BUSINESS
% % INTERRUPTION) HOWEVER CAUSED AND ON ANY THEORY OF LIABILITY, WHETHER IN
% % CONTRACT, STRICT LIABILITY, OR TORT (INCLUDING NEGLIGENCE OR OTHERWISE)
% % ARISING IN ANY WAY OUT OF THE USE OF THIS SOFTWARE, EVEN IF ADVISED OF THE
% % POSSIBILITY OF SUCH DAMAGE.

function [OUT F]=SFN_test(SFN,INP)

K=numel(INP);                           %number of epochs in test set
N=size(INP{1},2);                       %number of channels, number of input neurons
T=size(INP{1},1);                       %number of samples in an epoch


W=SFN.W;
V=SFN.V;
b=SFN.b;


N=size(W,1);            %W: NxM
M=size(W,2);            
O=size(V,2);            %V: MxO

%create desired output vector for each class
C=numel(SFN.CLS);


DSR=-ones(C,O);
for c=1:C
    DSR(c,c)=1;
end


  wl=sqrt(diag(W'*W));
  wlx=ones(N,1)*wl';
  W=W./wlx;

for k=1:K
        
    X=INP{k}';
    
      
    y=W'*X;
    
    f=log(var(y'))';
    F(k,:)=f';
    
    z=V'*f+b;
    Phi=tanh(z);
    
    
    
    for c=1:C
        d(c)=(DSR(c,:)-Phi')*(DSR(c,:)-Phi')';
    end
    [mind minx]=min(d);
    OUT(k)=SFN.CLS(minx);    

end

%%%%%%%%%%%%%%%%%%%%%%%%%%%%%%%%%%%%%%%%%%%%%%%%%%%%%%%%%%%%%%%%%%%%%%%%%%%%%%%%%%%%%%%%%%%%%%%%%
